# Supplementary material for: Hashimoto’s Thyroiditis and the Risk of Papillary Thyroid Cancer in Children
Source: Cancers (Basel). 2023 Oct 9;15(19):4902. doi: 10.3390/cancers15194902 (PMC10572053; doi:10.3390/cancers15194902)
Supplement: Supplementary file 1 [file cancers-15-04902-s001.zip]

Archive with 1 entries (1 files):
- cancers-2564068-supplementary.pdf
